# Supplementary material for: Impacts of Vincristine and Prednisolone Chemotherapy on the Canine Gut Microbiota in Dogs Undergoing Treatment for Lymphoma
Source: Vet Comp Oncol. 2025 May 6;23(3):388–400. doi: 10.1111/vco.13063 (PMC12353578; doi:10.1111/vco.13063)
Supplement: Supplementary file 4 — Data S4. Patient demographic and clinical data summarised for individual patients. [file VCO-23-388-s001.xlsx]

## Sheet: Patient Clinical Data
Dog #	Age	Breed	Sex	Weight (kg) at Time of Enrollment	Cancer Stage, Type and Description	Enrollment Date	Diet at Time of Enrollment	Comorbidities at Time of Enrollment	CHOP Chemotherapy Drug Doses Administered	Other Medication Use History Throughout Study Participation:	Adverse Events Reported During Study Participation	VCOG Adverse Event Grade(s)
Dog 1	11	Labrador Retriever	MN	31.1	Stage V multicentric B cell lymphoma with ocular involvement; generalized peripheral lymphadenopathy	2017-03-01	Dry food diet (brand unspecified in medical records)	Mild anemia with mild thrombocytopenia (complete blood count on 3/1/17 with hematocrit of 32% and platelet count of 152k/uL); Elevated liver enzymes (chemistry panel on 3/1/17 with ALT 134 IU/L, AST 74 IU/L); ~3cm diameter subcutaneous mass (suspected lipma) in right axillary region; Moderate dental disease; Ocular manifestations of lymphoma (hyphema right eye > left eye, uveitis in both eyes, ch…	3/1/17: Prednisolone 1.92 mg/kg PO q24h tapering course over 28 days; 3/1/17: Vincristine 0.69 mg IV once (0.70 mg/m^2)	3/1/17: Prednisone acetate drops- 1 drop in each eye q4-6h; 3/1/17: Atropine drops- 1 drop in each eye q24h; 3/1/17: Metronidazole 375 mg PO q12h PRN; 3/1/17: Maropitant 60 mg PO q24h PRN; 2/27/17: Tramadol 50 mg PO q12h; 2/27/17: Prednisone 20 mg PO q12h (duration of course unspecified); 2/27/17: Doxycycline 200 mg PO q12h (course discontinued 3/1/17 at time of study enrollment); 2/27/20: triple…	3/8/17: Polyuria and polydipsia; 3/8/17: Primary systemic hypertension (184-200 mmHg, doppler + pneumatic cuff); 3/8/17: Progressively elevated liver enzymes (ALP 871 IU/L, ALT 277 IU/L); 3/8/17: Hyperphosphatemia (7.6 mg/dL); 3/8/17: 3+ proteinuria with minimally concentrated urine (urine specific gravity of 1.016) and a urine protein to creatinine ratio of 7.3; 3/8/17: Static anemia (hematocrit…	3/8/17: Grade 1 anemia; Grade 2 for all other events.
Dog 2	2	Golden Retriever	MN	31.1	Multicentric T cell lymphoma with peripheral lymphadenopathy	2017-12-28	Not described in medical records	Dyspnea (suspected secondary to enlarged lymph nodes from lymphoma); bilious vomiting and mild diarrhea (daily for ~1 week prior to enrollment); Overweight (BCS 7/9 at time of enrollment); normochromic, normocytic non-regenerative anemia (hematocrit 29% on 12/28/17); thrombocytopenia with regeneration (compelte blood count on 12/28/17 with 75k/uL platelets, absent clumps, mean platelet volume 19.…	12/28/17: Prednisolone 1.28 mg/kg PO q24h tapering course over 28 days; 12/28/17: Vincristine 0.72 mg IV once (0.7 mg/m^2)	12/28/17: Maropitant- dose and route of administration unspecified PRN; 12/28/17: Metronidazole- dose and route of administration unspecified PRN; 12/20/17: Clavamox 750 mg PO q12h (duration of use unspecified).	No reported adverse events	No reported adverse events
Dog 3	9	Heeler Mix	MN	31.8	Multicentric B cell lymphoma with generalized lymphadenopathy, medium sized cells with high class II MHC expression.	2017-10-03	Not described in medical records	Overweight (BCS 7/9)	10/3/17: Prednisolone 1.25 mg/kg PO q24h with tapering dose over 28 days.; 10/3/17: Vincristine 0.7 mg IV once (0.7 mg/m^2)	10/3/17: Oclacitinib (dose and duration not specified); 10/3/17: CBD oil (dose and duration not specified; 10/3/17: Tramodol 50-100 mg PO q8-12h PRN; 10/3/17: Maropitant 60 mg PO q24h PRN; 10/3/17: Metronidazole 250 mg PO q24h PRN.	10/11/17- Neutropenia (1.8k/uL)	10/11/17: Grade 1
Dog 4	6	Bernese Mountain Dog	MN	37.5	Multicentric B cell lymphoma	2018-01-07	Kirkland Brand Dog Food	Lethargy; Hyporexia to anorexia; Grade III generalized dental calculus; Overweight (BCS 6/9); Medial buttressing of tibia bilaterally; Elevated liver enzymes (ALP, ALT, AST- open etiology); Giardiasis (historic, resolved); Food sensitivity (historic); Lyme disease (historic, seropositive but asymptomatic); Hyperemia OU (historic, open etiology)	1/1/18: Prednisolone 1.53 mg/kg PO q24h tapering course over 28 days; 1/7/18: Vincristine 0.77 mg IV once (0.7 mg/m^2)	1/7/18: Metronidazole PO PRN, dose unspecified in medical records; 1/1/18: Maropitant 80 mg PO q24h PRN; 1/1/18: Gabapentin 200-300 mg PO q8-12h PRN.	1/10/18: Diarrhea	1/10/18: Grade 1
Dog 5	10	Golden Retriever	MN	36.5	Mutlicentric T cell lymphoma with generalized peripheral lymphadenopathy	2018-02-14	Not described in medical records	Subcutaneous masses- (3 soft, freely moveable subcutaneous masses - 2.5cm mass at mid ventral sternum, 2.4cm mass just caudal to sternum, 3.0cm at left cranioventral abdomen); Mild hypercalcemia (total calcium 12.1 mg/dL, ionized calcium 1.6 mmol/L on 2/14/18)	2/14/18: Prednisolone 1.64 mg/kg PO q24h tapering course over 28 days; 2/28/18: Vincristine 0.77 mg IV once (0.7 mg/m^2)	Between 2/14/18 to 2/23/18: Owner used "supportive medications" for management of vomiting and diarrhea (suspected maropitant and metronidazole, unspecified in medical records); 1/16/18: cyclohexyl-chloroethyl-nitrosourea chemotherapy (4 total doses given, last dose on 1/16/18 at rDVM, doses unspecified)	2/23/18: One episode of vomiting and diarrhea	2/23/18: Grade 2 for all events
Dog 6	5	Mastiff Mix	MN	42.9	Multicentric T cell lymphoma with marked peripheral lymphadenopathy	2018-01-29	Victor Grain Free Salmon & Sweet potato	Diarrhea with mild hematochezia; marked hypercalcemia (ionized calcium of 2.75 mmol/L on 12/20/17); 1/29/18: Mild azotemia with isothenuria (BUN 63 mg/dL, Creatinine 1.8 mg/dL, urine specific gravity 1.008); 1/29/18: Mild hyperglobulinemia (3.4 g/dL); 1/29/18: Mildly elevated liver enzymes (ALT 100 IU/L, GGT 11 IU/L)	1/27/18: Prednisolone 0.5 mg/kg PO q12h; 1/27/18: Vincristine 0.86 mg IV once (0.7 mg/m^2)	1/29/18: Omeprazole 20 mg PO q24h for 14 days; Metronidazole 375 mg PO q12h for 5 days, then PRN use throughout chemotherapy 1/29/18: Maropitant 80 mg PO q24h PRN; 1/18: Doxycycline (dose, duration, route not specified).	2/5/18: Neutropenia (1.7k/uL)	2/5/18: Grade 1
Dog 7	10	Husky	FS	30.4	Multicentric T cell lymphoma Stage Iva with splenic and abdominal involvement, additionally present in aspirates from mandibular lymph nodes	2018-02-22	Fromm- Salmon a la Veg, Pork & Applesauce, Duck Sweet Pot; Wet Merrick	Mildy elevated liver enzyme (1/27/18 at rDVM- ALP 306 IU/L); Mildly elevated SDMA (1/27/18 at rDVM- SDMA 18 ug/dL); 1/27/18 at rDVM-Marked bacteriuria (rods) with pyuria (resolved at time of enrollment); Intermittent urinary incontinence while sleeping (historical, open etiology); Small (0.5 cm diameter), firm mass adjacent to the right maxillary 4th premolar (open etiology); hypercalcemia (2/16/…	2/16/18: Prednisone 2 mg/kg PO q24h tapering course over 28+ days; 2/16/18: Vincristine 0.67 mg IV once (0.7 mg/m^2)	2/22/18: Metronidazole 375 mg PO PRN (up to q12h dosing); 2/22/18: Maropitant 60 mg PO q24h; 1/27/18 Zeniquin (Marbofloxacin)- dose unspecified.	3/1/18: Diarrhea with tenesmus; 3/1/18: Illiopsoas pain with secondary lumbar spine postural kyphosis; 3/1/18: Grade 3 neutropenia (500/uL) with regenerative anemia (hemtocrit 34 % with reticulocte count of 334k/uL)	3/1/18: Grade 3 for neutropenia; 1/18: Grade 2 for all other events
Dog 8	10	Yorkshire Terrier	MN	6.2	Multicentric B cell lymphoma with generalized peripheral lymphadenopathy	2018-04-04	Not described in medical records	Hyporexia; Grade III-IV/VI systolic heart murmur with severe mitral regurgitation (degenerative mitral valve disease ACVIM Stage B2); cranial organomegaly on abdominal palpation.	4/5/18: Prednisolone 2.41 mg/kg PO q24h tapering course over 28 days; 2/28/18: Vincristine unspecified mg IV once (0.7 mg/m^2)	4/5/18: Maropitant 12 mg PO q24h PRN; 4/5/18: Metronidazole 62.5 mg PO q12h PRN; 4/5/18: Tramodol 25 mg PO q8-12h PRN; 4/4/18: Pimobendan 1.25 mg PO q24h (duration of use unspecified); 4/4/18: Benazepril 2.5 mg PO q12h (duration of use unspecified)	No reported adverse events	No reported adverse events
Dog 9	7	English Bulldog Mix	MI	34.9	Multicentric B cell lymphoma with generalized lymphadenopathy, medium sized cells with low class II MHC expression.	2018-04-23	Not described in medical records	Anorexia; Lethargy; Underweight (BCS 3/9), multiple ~1-3 mm alopecic epidermal nodules present over limbs and back; edematous distal pelvic limbs; ~1 cm freely moveable subcutaneous nodule over left stifle; grade II/VI left apical systolic murmur; marked generalized muscle atrophy; mild neutrophilia (11.2k/uL on complete blood count 4/23/18); mild lymphopenia (0.8k/uL on complete blood count 4/23…	4/24/18: Prednisolone PO tapering course over 28 days (starting dose not specified in medical records); 4/24/18: Vincristine 0.76 mg IV once (0.7 mg/m^2).	4/24/18: Sucralfate- 1 g PO q8h; 4/24/18: Omeprazole- dose not specified in medica record; 4/24/18: Aspirin 400 mg PO q24h; 4/24/18: Allergy support supplement PO q24h; 4/24/18: CBD oil supplement (dose unspecified) PO q24h; 4/24/18: Diphenhydramine PO PRN (dose unspecified).	5/1/18: Polyuria with polydipsia, urinrary incontinence; 5/1/18: Pigmenturia; 5/1/18: Diarrhea; 5/1/18: Mild, regenerative anemia (hematocrit of 37 % on complete blood count)	5/1/18: Grade 1 for urinary incontinence and pigmenturia; Grade 2 for diarrhea; Grade 1 for mild, regenerative anemia.
Dog 10	6	Goldendoodle	MN	27.7	Multicentric T cell lymphoma; generalized peripheral lymphadenopathy	2019-11-14	Hills z/d prescription diet	Gastrointestinal disease as a puppy (unspecified etiology, resolved).	11/14/19: Prednisolone 1.08 mg/kg PO q12h tapering course over 28 days; 11/14/19: Vincristine 0.63 mg IV once (0.7 mg/m^2)	11/21/19: Douxo Chlorhexidine Mousse: Topical application 24h to left antebrachium; 11/14/19: Gabapentin 200 mg PO q8h PRN; 11/14/19: Metronidazole 375 mg PO q12h PRN; 11/14/19: Maropitant 60 mg PO q24h PRN	11/21/19: Nausea, diarrhea; 11/21/19: Focal erythema and multifocal erosions along epidermis of left antebrachium (secondary to excessive licking)	11/21/19: Grade 2 for all events
Dog 11	13	Labrador Retriever	MN	35.5	Multicentric B cell lymphoma (CD21 lymphocytosis), large cell phenotype	2020-05-28	Earthborne Holistic Adult Weight Control	Intermittent nasal discharge (historic); Diarrhea (~1.5 weeks prior to enrollment, resolved); Lethargy; Cholestatic hepatopathy (diagnosed spring 2019, open etiology, blood chemistry panel on 5/28/20- ALP 520 IU/L); Severe dental calculus and mild gingivitis; Suspected osteoarthritis; Mild, diffuse sarcopenia; Cervical abscess (~4 weeks prior to enrollment, resolved); Hygroma right elbow; Alopeci…	5/28/20: Prednisolone 1.69 mg/kg PO q24h tapering course over 28 days; 5/28/20: Vincristine 0.75 mg IV once (0.70 mg/m^2)	5/28/20: Maropitant 60 mg PO q24h PRN; 5/28/20: Metronidazole 375 mg PO q12h PRN; 5/28/20: Glucosamine PO (dose and duration of use not specified); 5/28/20: CBD (dose and duration of use not specified)	6/3/20: Severe, generalized swelling of right thoracic limb, non-weight bearing right thoracic limb *; 6/3/20: Diarrhea	6/3/20: Grade 3 for all events; However, due to suspected disease progression of neoplastic-induced systemic vasculitis (manifesting in the right forelimb), the patient decompensated in the following days and the owner elected humane euthanasia. Patient euthanized prior to completion of study.
Dog 12	4	Boxer	MN	23	Multicentric T cell lymphoma (large cell type), low class II MHC expression, mild peripheral lymphadenopathy	2020-06-16	Kirkland Lamb & Rice	Lethargy; hyporexia; polyuria with polydipsia	6/12/20: Prednisolone- 1.30 mg/kg PO q24h for 35 day tapering course; 6/16/20: Vincristine dose in mg unspecified IV once, (0.7 mg/m^2)	6/16/20: Butorphanol once (dose and route unspecified); 6/16/20: Dexmedetomidine once (dose and route unspecified); 6/16/20: Metronidazole 250 mg PO q12h PRN; 6/16/20: Maropitant 60 mg PO q24h PRN	6/23/20: Nausea; 6/23/20: polyuria with polydipsia and polyphagia	6/23/20: Grade 2 for nausea; 6/23/20: Grade 1 for all other events
Dog 13	4	Rottweiler	FS	49.4	Stage V Multicentric B cell lymphoma with suspected lung involvement; Medium-sized cells with high class II MHC expression; generalized lymphadenopathy	2020-03-13	Blue Buffalo Healthy Weight + Wet Food + Pumpkn; Boiled Chicken & Rice	Cough (chronic); Exercise intolerance; Overweight (BCS 7/9); Dermal mass- right thoracic spine (2 cm x 2 cm- open etiology); Soft subcutaneous mass on ventral midline; bacterial urinary tract infection; suspect bilateral cruciate disease (L > R); mild dental calculus and periodontal disease; mild, regenerative anemia (3/10/20- hematocrit 38%; mild thrombocytopenia- platelet count of 176k; mature …	3/10/20: Prednisolone 1.26 mg/kg PO q24h tapering course over 28 days; 3/13/20: Vincristine 0.94 mg IV once (0.7 mg/m^2)	3/20/20: Augmentin PO (dose and duration unspecified); 3/13/20: Maropitant 80 mg PO q24h; 3/13/20: Metronidazole 500 mg PO q12h; 3/10/20: Amoxicillin 1000 mg PO q12h for 14 days; 3/10/20: CBD oil PO (dose and duration of use unspecified); 3/10/20: Tumeric PO (dose and duration of use unspecified); 3/10/20: Cough tabs (dose and brand unknown), PO q8h PRN.	4/14/20: Grade II neutropenia (1.4k/uL), grade I anemia (hematocrit 32%).	4/14/20: Grade 2 for anemia, Grade 1 for anemia.
Dog 14	12	Mixed Breed	MN	31.3	Mutlicentric B cell lymphoma with generalized lymphadenopathy, medium sized cells with high class II MHC expression	2020-06-03	Home-Cooked Diet: Boiled Canned Chicken, Rice, & Peas	Lethargy; hyporexia; dental disease; mild thrombocytopenina (rDVM, 5/4/20, not quantified in medical records, 6/3/20- 136k); pelvic limb osteoarthritis; subcutaneous masses-open etiology (2.0 cm mass along right thorax, 2.8 cm along right ventral abdomen)	6/3/20: Prednisolone 1.91 mg/kg PO q24h tapering course over 28 days; 6/3/20: Vincristine 0.7 mg IV once (0.7 mg/m^2)	6/3/20: Maropitant 60 mg PO q24h PRN; 6/3/20: Metronidazole 375 mg PO q12h PRN; 6/3/20: Glucosamine PO PRN (dose and duration of use not specified).	6/10/20: Diarrhea; 6/10/20: Anorexia; 6/10/20: Grade I anemia (hematocrit 34%); 6/10/20: Polyuria	6/10/20: Grade 1 for diarrhea, anemia, and polyuria, Grade 2 for anorexia
Dog 15	9.5	Greyhound	FS	21.5	T cell lymphoma, two cellular groups- CD8+ T cells and T cells that are simultaneously CD8- + CD4-	2020-06-23	Not described in medical records	Underweight (BCS 3/9); Benign hemangioma (incomplete excision, 5/2019)	6/23/20: Prednisolone 1.86 mg/kg PO q24h tapering dose of 28 days; 6/23/20: Vincristine 0.54 mg IV once (0.7 mg/m^2)	6/23/20: Dexmedetomidine- unspecified dose and route of administration; 6/23/20: Butorphanol- unspecified dose and route of administration; 6/23/20: Maropitant 48 mg PO q24h PRN; 6/23/20: Metronidazole 250 mg PO q12h PRN; 6/23/20: Trazodone 50-100 mg PO 60-90 minutes once prior to stressful events.	No reported adverse events	No reported adverse events
Dog 16	5.5	Golden Retriever	FS	33.5	Mutlicentric B cell lymphoma with generalized lymphadenopathy, medium sized cells with high class II MHC expression	2018-09-10	Iams Dry Food, Canned Iams Pate	none reported	9/10/18: Prednisolone 1.19 mg/kg PO q24h; 9/10/18: Vincristine 0.73 mg IV once (0.7 mg/m^2)	none reported	9/17/18: Diarrhea	9/17/18: Grade 1
Dog 17	5	Mixed Breed	FS	17.8	Multicentric T cell lymphoma with splenic involvemt and marked abdominal lymphadenopathy	2018-11-12	Taste of the Wild Wetland Recipe	Bilobed gallbladder (suspected incidental finding); bilateral patellar luxation (historic); tracheal collapse (suspected, historic)	11/12/18: Prednisone unspecified dose PO q24h; 11/12/18: Vincristine 0.46 mg IV once (0.7 mg/m^2)	11/12/18: Metronidazole 187.5 mg PO q12h; 11/12/18: Maropitant 30 mg PO q24h; 11/11/18: Dexamethasone SP- 0.28 mg/kg IV once.	No reported adverse events	No reported adverse events
Dog 18	12	Rat Terrier	FS	8.1	Stage Va Multicentric B cell lymphoma (circulating intermediate lymphocytes).	2019-11-04	Natural Balance Vegetarian Wet & Dry w/Rice & Pumpkin Added	Cutaneous mast cell tumor (incompletely excised, right caudal thigh, 9/25/19); Mammary gland carcinoma (tubular, grade I, incompletely excised, 9/25/19); Mild, intermittent rectal prolapse; Intermittent serous nasal discharge; Moderate, generalized dental disease; Mild lethargy; Xeromycteria; Keratoconjunctivitis sicca; 9/25/19-Lymphocytosis-6.4k/uL with monocytosis 1.3k/uL; 9/25/19- Elevated liv…	10/31/19: Prednisolone 1.89 mg/kg PO q24h tapering course over 28 days; 11/4/19: Vincristine 0.7 mg/m^2 IV once.	11/4/19: Trazodone 50 mg PO 1-2h prior to veterinary appointments; 11/4/19: Maropitant 16 mg PO q24h PRN; 11/4/19: Metronidazole 125 mg PO q12h PRN; 10/28/19: CBD oil PO (dose and duration of use unspecified).	11/11/19: Anorexia	4/14/20: Grade 2
Dog 19	7.5	Mixed Breed	MN	29.3	Stage V multicentric B cell lymphoma; generalized peripheral lymphadenopathy; medium-sized cells with high class II MHC expression.	2019-11-12	Home-Cooked Diet: Turkey, Pumpkin, Veggies, Oatmeal, Coconut Oil	Decreased appetite; grade II thrombocytopenia (11/12/19- 86 k/uL); 11/12/19- 0.2k/uL lymphoblasts present on complete blood count	11/12/19: Prednisolone 2.04 mg/kg PO q24h tapering course over 28 days; 11/12/19: Vincristine 0.65 mg IV once (0.70 mg/m^2)	11/12/19: Metronidazole 375 mg PO q12h PRN; 11/12/19: Maropitant 60 mg PO q24h PRN; 11/12/19: Gabapentin 300 mg PO q8-12h PRN.	11/19/19: Increased appetite, increased thirst; 11/19/19: Grade I anemia (hematocrit 38%)	11/19/19: Grade I anemia; Grade 2 for all other events
Dog 20	4	American Pit Bull Terrier	MN	43	Mutlicentric B cell lymphoma with significant peripheral lymphadenopathy	2024-08-31	Purina Pro Plan Chicken & Rice	Overweight (BCS 6/9); Asymptomatic bacteriuria (culture negative for bacterial growth); Histiocytoma (historic, excised 2018)	8/27/20: Prednisone 1.4 mg/kg PO q24h tapering course over 28+ days; 8/27/20: Vincristine 0.82 mg IV once (0.7 mg/m^2)	8/31/20: Dexmedetomedine 5 mcg/kg IV once; 8/31/20: Butorphanol 0.2 mg/kg IV once; 8/31/20: Atipamezole IM once (dose unspecified); 8/31/20: Maropitant 80 mg PO q24h; 8/21/20: Metronidazole: 500 mg PO q12h; 8/31/20: Trazodone: 150 mg PO once prior to veterinary visits; 8/31/20: Gabapentin 600 mg PO q8-12h PRN; 8/17/18: Immune Supplement (contains lysine, Vitamin E, omega 3 fatty acids)	8/31/20 through 9/2/20: Diarrhea with anorexia and lethargy	8/31/20 through 9/2/20: Grade 2 for all events
Dog 21	8	Boxer	FS	34	Multicentric T cell lymphoma (large cell type) with moderate generalized peripheral lymphadenopathy	2018-07-09	Royal Canin Renal Support dry, Various canned foods (brands and varieties unspecified)	Gingival hyperplasia; Hooded vulva; Multifocal cutaneous and subcutaneous masses (historical- 3/2018- possible epidermal/adnexal neoplasia along mid-dorsum, keratin containing neoplasia or cyst along right pelvic limb, lipoma along left chest); hypothyroidism; Overweight (BCS 7/9 throughout 2017 and 2018); Intermittent left hindlimb lameness; suspect early renal disease (differentials and renal l…	7/18/18: Furosemide 50 mg PO once; 7/18/18: Cyclophosphamide 250 mg PO once (250 mg/m^2); 7/9/18: Prednisone 0.29 mg/kg PO q12h tapering course; 7/9/18: Vincristine 0.73 mg IV (0.7 mg/m^2)	7/9/18: Metronidazole; 7/9/18: Thyroxine 0.7 mg PO q12h (duration of use unspecified)	7/23/18: Sporadic diarrhea	7/23/18: Grade 1
Dog 22	9	Great Dane Mix	MN	55.5	Multicentric T cell lymphoma with cranial mediastinal involvement and pleural effusion	2018-07-18	Blue Buffalo Dry; Boiled Chicken and Rice	Diarrhea; Intermittent cough; Cranial mediastinal mass; Pleural effusion with neoplastic cell population (mild to moderate degree of effusion); overweight (BCS 7/9); ~1.5 cm x 1.5 cm soft tissue mass proximal to left elbow (open etiology); bilateral thickening of proximal ulna; peripheral nerve sheath tumor along left caudolateral rib cage (historic, removed 1/16/17, completely excised)	7/12/18: Prednisone 1 mg/kg PO q24h; 7/18/18: Vincristine 1.00 mg IV once (0.7 mg/m^2)	7/28/18: Clavamox (unspecified dose, duration, and route of admnistration); 7/12/18: Omeprazole 20 mg PO q12h; 7/12/18: Trazodone 100-200 mg PO q12-24h; 7/7/18: Sucralfate 2 grams PO q8h; 7/7/18: Metronidazole 1500 mg PO q12h; 7/7/18: Amoxicillin 1000 mg PO q12h; 7/7/18: Tramadol 100-150 mg PO q12h	7/25/18: Diarrhea, hyporexia, lethargy; 7/25/18: Inflammatory leukogram with degenerative left shift- mature neutropenia- 1.8 k/uL and band neutrophilia-0.3 k/uL; 7/28/18- Grade 1 thrombocytopenia- 120k/uL; 7/31/18: Anorexia, lethargy, ileus; 7/31/18- Hyperbilirubinemia-0.5 mg/dL; 7/31/18- Markedly elevated serum liver enzymes (ALP- 4611 IU/L, ALT 368 IU/L, AST 69 IU/L, GGT 49 IU/L).	7/25/18: Grade 1 neutropenia, Grade 3 for all events; 7/28/18: Grade 1 for thrombocytopenia, Grade 2 for all other events; 7/31/18: Grade 1 for hyperbilirubinemia, Grades 2-4 for liver enzume elevations,
Dog 23	10	Beagle	FS	12.6	T cell lymphoma with renal involvement	2017-03-19	Raw diet (brand/ingredients unspecified)	4-5 cm x 2 cm area of ecchymotic hemorrhage on umbilical epidermal region; urinary tract infection with cystitis (2/22/17- resolved at time of enrollment); polycythemia (hematocrit of 70%, suspected secondary to lymphoma); vomiting (acute onset, fluid-like material, 3/18/17- one day prior to enrollment)	3/19/17: Prednisolone 1.98 mg/kg PO q24h tapering course over 28 days; 3/19/17: Vincristine 0.39 mg IV once (0.70 mg/m^2)	3/19/17: Metronidazole 125 mg PO q12h PRN; 3/19/17: Maropitant- 24 mg PO q24h; 3/8/17: Carprofen- unspecified dose PO, duration unspecified; 3/8/17: Tramadol-50 mg PO q6-8h PRN; 3/8/17: Gabapentin 100 mg PO q24h PRN.	3/29/17: 3 days of inappetence; 3/29/17: Mild polycythemia progression (hematocrit increase from 70% to 73%)	3/29/17: Grade 2 for inappetence, Grade 1 for polycythemia progression
Dog 24	13	Labrador Retriever Mix	MN	28.3	Multicentric B cell lymphoma with generalized lymphadenopathy and spread to the spleen and liver, medium sized cells with high class II MHC expression.	2017-05-09	Not described in medical records	Lethargy; hyporexia; Grade III left systolic heart murmur (degenerative mitral valve disease ACVIM Grade B1); 5/9/17-Severe thrombocytopenia- 6k/uL platelets giant platelets present, elevated D-dimers (0.51 ug/mL), and increased quantitative fibrinogen- 322 mg/dL; with ecchymoses (suspected paraneoplastic); Mild regenerative anemia (5/9/17- hemaotcrit 36%); 5/9/17-mild serum hypokalemia (3.87 mEq…	5/9/17: Prednisolone 1.79 mg/kg PO q24h tapering course over 28 days; 5/9/17: Vincristine 0.64 mg IV once (0.7 mg/m^2)	5/9/17: Adequan injection- dose unspecified, administered subcutaneously every 3 weeks; 5/9/17: Carprofen 50 mg PO q12h (last dose 5/7/17); 5/9/17: Tramadol 50-100 mg PO PRN; 5/9/17: Omeprazole 20 mg PO q12h; 5/9/17: Maropitant 60 mg PO q24h PRN; 5/9/17: Metronidazole 375 mg PO q12h PRN; 5/9/17: Gabapentin 200 mg PO q8-12h	5/18/17: Lethargy; 5/18/17: Hyporexia; 5/18/17: Polyuria, polydipsia, Urinary incontinence	5/18/17: Grade 1 for all adverse events
Dog 25	6	German Shepherd	FS	54.5	Multicentric T cell lymphoma	2017-10-17	Hills Science Diet Metabolic + Mobility	Hooded vulva; Obesity (historic); Osteoarthritis (historic)	10/17/17: Prednisone 30 mg PO q24h tapering course over 28 days; 10/17/17: Vincristine 1.00 mg IV once (0.7 mg/m^2)	10/17/17: Metronidazole 750 mg PO q12h PRN; 10/7/17: Maropitant 80 mg PO q12h PRN; 10/17/17: Carprofen PO dose unspecified (last dose 10/12/17); 10/17/17: Mometamax wipes- applied topically to vulva (last dose 10/12/17)	10/24/17: Marked polyuria, polydipsia and panting; 10/24/17: Increased anxiety; 10/24/17: Vomiting	10/24/17: Grade 2 for all adverse events
