# Supplementary material for: Impacts of Vincristine and Prednisolone Chemotherapy on the Canine Gut Microbiota in Dogs Undergoing Treatment for Lymphoma
Source: Vet Comp Oncol. 2025 May 6;23(3):388–400. doi: 10.1111/vco.13063 (PMC12353578; doi:10.1111/vco.13063)
Supplement: Supplementary file 6 — Data S6. Rho (r‐values) and p values for Spearman’s correlations between DI taxa and metabolite concentrations at the pre‐chemotherapy and post‐chemotherapy timepoints. [file VCO-23-388-s004.xlsx]

## Sheet: Explanation
Abbreivations
DI	dysbiosis index
GC-MS	gas chromatography-mass spectrometry

## Sheet: pre_DI_metabolites_r_values
	alpha linolenate	arachidonate	beta sitosterol	brassicasterol	campesterol	chenodeoxycholic acid	cholestanol	cholic acid	cis vaccenate	coprostanol	deoxycholic acid	docosanoate	erucate	fusosterol	gondoate	lathosterol	linoleate	lithocholic acid	myristate	nervonate	oleate	palmitate	sitostanol	stearate	stigmasterol	ursodeoxycholic acid
BlautiaLogDNA	0.393674	-0.34331	-0.15493	-0.525439	0.11993	0.0667839	-0.235402	0.442883	-0.211268	-0.0357828	0.200352	-0.0351494	0.261023	0.0214308	0.209507	0.0959185	0.594026	0.277681	0.295255	0.191901	0.365554	0.393674	-0.0710508	-0.0738138	-0.261951	0.0386644
ClostridiumHiranonisLogDNA	0.0245614	0.467488	0.112478	-0.230715	0.799301	-0.14386	0.134279	0.0947368	-0.0456943	-0.328624	0.838596	0.487719	0.500003	-0.188973	0.516697	0.687982	0.277193	0.929825	0.635088	0.527242	0.494737	0.677193	0.719899	0.607018	-0.0636058	0.333333
E.ColiLogDNA	0.0385965	-0.260106	-0.421793	0.45422	-0.433101	-0.431579	0.229688	-0.0105263	-0.467488	0.525084	-0.550877	-0.115789	-0.380284	0.0748759	-0.393674	-0.514213	-0.0245614	-0.452632	-0.354386	-0.221441	-0.185965	-0.284211	-0.202139	-0.207018	-0.208486	-0.445614
FaecalibacteriumLogDNA	0.214035	-0.0913885	0.755713	0.129777	0.190142	-0.515789	-0.494712	-0.207018	0.0105448	0.057152	0.192982	0.277193	-0.0457749	0.431428	0.196837	-0.205685	0.22807	0.0807018	0.354386	0.123023	0.108772	0.0596491	-0.0957501	0.108772	0.43464	-0.108772
FusobacteriumLogDNA	0.157895	-0.214412	0.31986	0.515504	0.341551	-0.178947	0.159015	0.150877	-0.741653	0.235752	-0.115789	-0.319298	-0.165494	0.199669	-0.221441	-0.109935	-0.164912	0.115789	-0.0947368	-0.0667839	-0.382456	-0.277193	0.383	-0.0807018	0.494712	-0.410526
StreptococcusLogDNA	0.270175	-0.0738138	-0.168717	-0.338863	-0.436622	-0.101754	-0.318029	-0.185965	0.492092	-0.046436	-0.0666667	0.298246	0.00352115	0.0641794	0.0949035	-0.0496482	0.417544	-0.25614	0.00350877	-0.0808437	0.452632	0.242105	-0.386547	-0.122807	-0.356899	0.136842
TuricibacterLogDNA	0.277193	-0.29174	0.175747	-0.728194	0.0492961	0.6	-0.477044	0.389474	0.196837	-0.350056	0.207018	-0.25614	0.264086	0.0178276	0.29174	0.180861	0.375439	0.185965	0.129825	-0.0456943	0.207018	0.242105	-0.205685	-0.157895	-0.0141346	0.17193
Overall_DI	0.45184	-0.529828	-0.487722	-0.0899653	-0.425313	0.31874	-0.0881869	0.0805605	-0.17544	0.0213945	-0.486866	-0.570929	-0.179264	-0.177964	-0.396494	-0.0708019	0.129597	-0.402803	-0.647987	-0.550881	-0.0875658	-0.241682	-0.155764	-0.676008	-0.366857	-0.346761

## Sheet: pre_DI_metabolites_p_values
	alpha linolenate	arachidonate	beta sitosterol	brassicasterol	campesterol	chenodeoxycholic acid	cholestanol	cholic acid	cis vaccenate	coprostanol	deoxycholic acid	docosanoate	erucate	fusosterol	gondoate	lathosterol	linoleate	lithocholic acid	myristate	nervonate	oleate	palmitate	sitostanol	stearate	stigmasterol	ursodeoxycholic acid
BlautiaLogDNA	0.205462	0.274594	0.63067	0.0793667	0.710448	0.836622	0.461415	0.149335	0.509808	0.912091	0.5324	0.913642	0.412529	0.947293	0.513423	0.766822	0.0416853	0.382201	0.351496	0.550176	0.242597	0.205462	0.82632	0.819662	0.41081	0.905039
ClostridiumHiranonisLogDNA	0.939605	0.12541	0.727815	0.470639	0.00181092	0.655559	0.677364	0.769626	0.887862	0.296978	0.000653528	0.107733	0.0978522	0.556394	0.0854258	0.0133938	0.383072	1.1904e-05	0.0264927	0.0781545	0.102011	0.0155546	0.00829013	0.036341	0.844311	0.289692
E.ColiLogDNA	0.905205	0.414233	0.17202	0.137976	0.159604	0.161241	0.472673	0.974099	0.12541	0.0796068	0.0634166	0.720082	0.222683	0.817105	0.205462	0.0872026	0.939605	0.139532	0.258374	0.48914	0.562808	0.370635	0.528672	0.518554	0.515525	0.146546
FaecalibacteriumLogDNA	0.504148	0.777584	0.00446932	0.687691	0.553908	0.0860721	0.10203	0.518554	0.974054	0.859963	0.547888	0.383072	0.887665	0.161404	0.539764	0.521309	0.475882	0.803113	0.258374	0.703275	0.736497	0.853901	0.767222	0.736497	0.15796	0.736497
FusobacteriumLogDNA	0.624061	0.503381	0.310808	0.0862764	0.277222	0.577891	0.621572	0.639742	0.00576126	0.460729	0.720082	0.311707	0.60724	0.533827	0.48914	0.733769	0.608522	0.720082	0.769626	0.836622	0.219832	0.383072	0.219121	0.803113	0.10203	0.184978
StreptococcusLogDNA	0.39572	0.819662	0.600158	0.281267	0.155857	0.753014	0.313742	0.562808	0.104143	0.886052	0.836906	0.346406	0.991335	0.842923	0.769231	0.87822	0.176839	0.42164	0.991365	0.802772	0.139532	0.44837	0.214524	0.703775	0.254772	0.671508
TuricibacterLogDNA	0.383072	0.357529	0.584821	0.00724402	0.879078	0.0391629	0.11684	0.210773	0.539764	0.264647	0.518554	0.42164	0.406865	0.956146	0.357529	0.573761	0.229122	0.562808	0.687582	0.887862	0.518554	0.44837	0.521309	0.624061	0.965225	0.59313
Overall_DI	0.140313	0.0764379	0.10773	0.780973	0.168092	0.312602	0.785212	0.803451	0.585489	0.947382	0.108443	0.0525236	0.577206	0.580016	0.201942	0.82692	0.688104	0.194202	0.0226858	0.0634146	0.786694	0.449189	0.628807	0.0158067	0.240795	0.269479

## Sheet: post_DI_metabolites_r_values
	alpha linolenate	arachidonate	beta sitosterol	brassicasterol	campesterol	chenodeoxycholic acid	cholestanol	cholic acid	cis vaccenate	coprostanol	deoxycholic acid	docosanoate	erucate	fusosterol	gondoate	lathosterol	linoleate	lithocholic acid	myristate	nervonate	oleate	palmitate	sitostanol	stearate	stigmasterol	ursodeoxycholic acid
BlautiaLogDNA	0.0666667	-0.274166	-0.0984184	-0.307752	-0.29174	-0.361404	0.10658	-0.382456	-0.281196	0.424795	0.354386	-0.402122	-0.148678	-0.390093	-0.253523	0.367065	-0.126538	0.494737	0.333333	-0.210897	-0.284211	-0.0666667	-0.209232	-0.242105	0.0706731	0.333333
ClostridiumHiranonisLogDNA	0.270651	0.31162	0.737676	0.0770733	0.419014	-0.400704	0.121003	-0.414763	0.616197	0.193267	0.93849	0.434632	0.262418	-0.0177627	0.174603	0.497942	0.325704	0.629175	0.404219	-0.227113	0.31986	0.61863	0.136773	0.59754	0.665496	-0.0281196
E.ColiLogDNA	-0.621053	-0.0351494	-0.63269	-0.322066	-0.179262	0.17193	0.476058	0.214035	-0.720564	-0.113279	-0.635088	-0.31041	-0.555774	-0.400732	-0.616201	-0.168238	-0.660809	-0.249123	-0.319298	0.154658	-0.719298	-0.866667	-0.0815649	-0.733333	-0.123678	0.0385965
FaecalibacteriumLogDNA	0.319298	-0.133568	0.562391	0.0715702	0.0316345	-0.403509	-0.00710534	-0.368421	0.274166	0.155758	0.705263	0.232807	0.0495595	0.0141852	0.105634	0.581187	0.295255	0.354386	0.291228	-0.154658	0.207018	0.466667	-0.230509	0.347368	0.148414	-0.298246
FusobacteriumLogDNA	-0.487719	0.657295	0.158172	-0.415107	-0.130053	-0.361404	0.646586	-0.312281	0.0843587	0.230098	0.487719	-0.0211643	0.0353996	-0.411371	-0.24648	0.137649	-0.478032	0.677193	0.578947	0.28471	-0.494737	0.0175439	-0.195046	0.0596491	0.636058	0.270175
StreptococcusLogDNA	0.536842	-0.00702989	0.263621	0.0966198	0.344465	0.207018	-0.376583	-0.045614	0.386644	-0.233637	0.129825	0.529108	0.329216	0.528399	0.507045	0.168238	0.572936	-0.122807	-0.136842	-0.133568	0.705263	0.57193	0.156037	0.424561	0.201418	-0.00350877
TuricibacterLogDNA	0.178947	0.0808437	0.481547	-0.257653	0.390159	-0.333333	-0.149212	-0.452632	0.29877	0.0176998	0.347368	0.444451	0.233637	0.166676	0.359157	0.0764719	0.0527242	0.326316	0.00350877	-0.0316345	0.25614	0.361404	0.429102	0.410526	0.406371	-0.0736842
Overall_DI	-0.241682	-0.171931	-0.747373	-0.139318	-0.133334	0.150613	-0.0567433	0.129597	-0.624565	-0.0812767	-0.71804	-0.514097	-0.424052	-0.325689	-0.481553	-0.450395	-0.40702	-0.367776	-0.402803	-0.238598	-0.395797	-0.683013	0.0955826	-0.690019	-0.289253	0.234676

## Sheet: post_DI_metabolites_p_values
	alpha linolenate	arachidonate	beta sitosterol	brassicasterol	campesterol	chenodeoxycholic acid	cholestanol	cholic acid	cis vaccenate	coprostanol	deoxycholic acid	docosanoate	erucate	fusosterol	gondoate	lathosterol	linoleate	lithocholic acid	myristate	nervonate	oleate	palmitate	sitostanol	stearate	stigmasterol	ursodeoxycholic acid
BlautiaLogDNA	0.836906	0.388503	0.760899	0.330491	0.357529	0.248393	0.741645	0.219832	0.375953	0.168667	0.258374	0.195028	0.644684	0.209985	0.426565	0.240508	0.695151	0.102011	0.289692	0.510569	0.370635	0.836906	0.51399	0.44837	0.827231	0.289692
ClostridiumHiranonisLogDNA	0.394857	0.324131	0.00617307	0.811822	0.175162	0.196756	0.707956	0.180036	0.0328729	0.547286	6.25068e-06	0.157969	0.409945	0.956306	0.587306	0.0994661	0.301546	0.0283838	0.19249	0.477787	0.310808	0.031995	0.671666	0.0401878	0.0181761	0.930872
E.ColiLogDNA	0.0311377	0.913642	0.0272482	0.307294	0.577211	0.59313	0.117706	0.504148	0.00820239	0.725943	0.0264927	0.326113	0.0606238	0.196722	0.0328715	0.601208	0.0193123	0.434905	0.311707	0.631277	0.00837003	0.000264186	0.801044	0.00664761	0.701759	0.905205
FaecalibacteriumLogDNA	0.311707	0.678992	0.0569873	0.825068	0.922253	0.193347	0.982515	0.238642	0.388503	0.62882	0.0104061	0.46651	0.878436	0.9651	0.743869	0.047492	0.351496	0.258374	0.358413	0.631277	0.518554	0.126165	0.471046	0.268584	0.64528	0.346406
FusobacteriumLogDNA	0.107733	0.0201978	0.623443	0.179639	0.687057	0.248393	0.0230786	0.323051	0.794356	0.471861	0.107733	0.947947	0.913029	0.183987	0.439952	0.669667	0.115976	0.0155546	0.0485601	0.369757	0.102011	0.956843	0.543532	0.853901	0.0261912	0.39572
StreptococcusLogDNA	0.0719124	0.982701	0.407723	0.76516	0.272877	0.518554	0.227591	0.888058	0.214399	0.464877	0.687582	0.0769131	0.296056	0.0773832	0.0924713	0.601208	0.0515111	0.703775	0.671508	0.678992	0.0104061	0.0520169	0.628198	0.168927	0.530174	0.991365
TuricibacterLogDNA	0.577891	0.802772	0.112938	0.418808	0.209901	0.289692	0.643483	0.139532	0.345517	0.95646	0.268584	0.14773	0.464877	0.604639	0.251562	0.813267	0.870729	0.300586	0.991365	0.922253	0.42164	0.248393	0.163928	0.184978	0.189907	0.819974
Overall_DI	0.449189	0.593128	0.00520571	0.665867	0.679528	0.640335	0.860956	0.688104	0.0299242	0.801735	0.00853932	0.0872864	0.169493	0.301571	0.112933	0.141744	0.189131	0.239528	0.194202	0.455173	0.202808	0.0143594	0.767619	0.0130122	0.361831	0.462837
